# Supplementary material for: Influence of Crosslinking Methods on Biomimetically Mineralized Collagen Matrices for Bone-like Biomaterials
Source: Polymers (Basel). 2023 Apr 22;15(9):1981. doi: 10.3390/polym15091981 (PMC10180878; doi:10.3390/polym15091981)
Supplement: Supplementary file 1 [file polymers-15-01981-s001.zip]

Archive with 1 entries (1 files):
- polymers-2301899-supplementary.pdf
